# Supplementary material for: A New and Sensitive HPLC-UV Method for Rapid and Simultaneous Quantification of Curcumin and D-Panthenol: Application to In Vitro Release Studies of Wound Dressings
Source: Molecules. 2022 Mar 8;27(6):1759. doi: 10.3390/molecules27061759 (PMC8954134; doi:10.3390/molecules27061759)
Supplement: Supplementary file 1 [file molecules-27-01759-s001.zip]

Archive with 1 entries (1 files):
- molecules-1612992-supplementary.pdf
